# Supplementary material for: Facial electromyography and subjective liking data from 70 New Zealand participants in response to food images and chocolate samples
Source: Data Brief. 2020 Jan 11;29:105124. doi: 10.1016/j.dib.2020.105124 (PMC6976919; doi:10.1016/j.dib.2020.105124)
Supplement: Multimedia component 1 [file mmc1.xml]

<?xml version="1.0" encoding="utf-8" standalone="no"?>
<data>
  <datasets>
    <author>l.nath@massey.ac.nz</author>
    <type>1</type>
    <dataset>
      <name>The influence of social presence on facial affective responses to food images (FSC)</name>
      <caption />
      <description>Raw data from a study of social context and food liking. CSV files are generated by PsychoPy. ACQ files are generated by BIOPAC Acqknowledge software.</description>
      <filetype>
        <name />
      </filetype>
      <filesize />
      <source>0</source>
      <sourcename>Original Data</sourcename>
      <access>
        <type>1</type>
        <name>Data available in data repository</name>
        <reponame>Zenodo</reponame>
        <PersistentId>10.5281/zenodo.3462883</PersistentId>
        <deeplinkurl>https://zenodo.org/record/3462883</deeplinkurl>
      </access>
    </dataset>
  </datasets>
</data>
